# Supplementary material for: Long-chain polyphosphates induce glomerular microthrombi and exacerbate LPS-induced acute kidney injury in mouse
Source: Dis Model Mech. 2026 Mar 30;19(3):dmm052361. doi: 10.1242/dmm.052361 (PMC13054936; doi:10.1242/dmm.052361)
Supplement: Table S5. [file dmm-19-052361-TableS5.xlsx]

## Sheet: Sup.Table 5. uACR
Supplementary Table 5. Mouse urine albumin and creatinine concentrations
Treatment	Mouse_ID	Albumin_ug_ml	Creatinine_mg_dl	uACR_mg_g
ctr	1	66.5132	73.1943	81.3466
ctr	2	84.664	111.017	70.6829
ctr	3	67.4018	50.8044	118.959
ctr	4	74.9916	58.4807	116.654
ctr	5	46.5234	35.7117	112.747
ctr	6	69.7518	48.7656	128.822
ctr	7	39.8614	39.8091	85.8539
ctr	8	32.4569	21.2857	129.554
LPS	9	542.541	114.522	610.192
LPS	10	350.542	124.126	313.833
LPS	11	536.807	77.7373	886.413
LPS	12	654.458	104.665	844.867
LPS	13	563.095	93.447	785.055
LPS	14	594.877	113.884	691.014
LPS	15	873.364	111.176	1072.79
LPS+P700	17	687.053	68.1846	1372.02
LPS+P700	19	1015.59	84.7964	1587.76
LPS+P700	20	603.879	121.077	662.319
LPS+P700	21	1617.77	35.8694	4756.43
LPS+P700	22	1311.27	18.093	8670.11
P700	25	269.007	60.6722	469.111
P700	26	1467.3	108.632	1516.47
P700	27	181.152	37.6039	497.628
P700	28	928.826	46.2546	2717.24
LPS+P100	29	473.759	90.4552	643.893
LPS+P100	30	1113.56	113.247	1265.31
LPS+P100	31	625.963	103.081	813.207
LPS+P100	32	581.382	122.681	623.077
LPS+P100	33	503.166	106.41	593.912
LPS+P100	34	375.571	56.4451	754.424
LPS+P100	35	396.985	102.764	445.941
LPS+P100	36	445.436	89.5112	598.247
P100	37	94.4196	55.0355	161.954
P100	38	71.1064	45.4694	141.207
P100	39	45.9183	44.3699	89.4857
P100	40	50.2934	51.4315	85.1173
