# Supplementary material for: Long-chain polyphosphates induce glomerular microthrombi and exacerbate LPS-induced acute kidney injury in mouse
Source: Dis Model Mech. 2026 Mar 30;19(3):dmm052361. doi: 10.1242/dmm.052361 (PMC13054936; doi:10.1242/dmm.052361)
Supplement: Table S6. [file dmm-19-052361-TableS6.xlsx]

## Sheet: Sup.Table 6. serum cytokines
Supplementary Table 5. Mouse serum cytokine concentrations
Treatment	Mouse_ID	IFNG	IL1a	IL1b	IL6	IL10	TNFa
ctr	1	21.24	4.21	18.36	15.1	0	5.96
ctr	2	20.8	4.25	17.97	12	0	6.07
ctr	3	21.34	4.61	20.02	10.23	0	5.77
ctr	4	20.69	4.7	17.97	11.12	0	5.34
ctr	5	47.34	4.43	18.1	12	8.49	6.22
ctr	6	21.77	4.21	17.97	10.76	0	6.1
ctr	7	20.91	4.57	18.36	11.03	0	5.54
ctr	8	20.91	4.25	19	13.8	0	5.61
LPS	9	21.78	5.1	19.25	1302.82	61.39	10.65
LPS	10	21.24	4.79	17.97	599.79	34.66	7
LPS	11	35.93	5.69	35.87	2159	62.49	15.93
LPS	12	29.05	4.25	20.77	2160.44	63.41	8.47
LPS	13	24.24	4.25	20.75	871.08	41.74	9.74
LPS	14	23.27	5.41	19.12	1029.63	62.43	8.61
LPS	15	25.55	4.43	21.91	1235.93	67.31	10.87
LPS	16	34.59	7.01	25.98	5280.02	98.54	18.43
LPS+P700	17	21.45	5.01	18.61	514.26	44.32	6.11
LPS+P700	18	525.87	18.66	57.77	6089.15	399.46	160.94
LPS+P700	19	40.52	5.95	24.11	5249.08	127.75	31.18
LPS+P700	20	20.69	5.06	19.76	770.31	39.42	5.65
LPS+P700	21	61.28	8.65	30.25	5713.54	169.31	23.38
LPS+P700	22	199.54	7.32	29.54	6056.17	257.44	68.41
P700	25	21.23	6.7	18.49	68.64	0	5.88
P700	26	20.69	4.34	18.61	36.59	0	6.33
P700	27	20.69	4.39	18.61	12.79	0	7.31
P700	28	20.69	4.39	18.36	34.69	0	6.07
LPS+P100	29	20.69	4.57	19.89	561.43	44.94	8.15
LPS+P100	30	23.48	4.21	21.16	924.97	92.32	9.22
LPS+P100	31	20.69	4.3	19.25	417.63	31.97	6.19
LPS+P100	32	20.69	4.48	19.51	825.76	53.22	6.79
LPS+P100	33	21.45	5.98	24.08	601.55	37.12	9.51
LPS+P100	34	20.91	4.21	19.25	692.67	74.97	12.92
LPS+P100	35	64.74	4.43	26.69	635.89	61.33	8.88
LPS+P100	36	21.13	4.21	17.97	392.38	30.01	7.43
P100	37	20.8	4.34	18.87	11.64	0	6.43
P100	38	26.25	4.3	18.1	11.39	0	5.58
P100	39	21.66	4.21	17.97	11.56	0	6.45
P100	40	21.45	4.21	18.74	15.51	0	5.34
