# Supplementary material for: Long-chain polyphosphates induce glomerular microthrombi and exacerbate LPS-induced acute kidney injury in mouse
Source: Dis Model Mech. 2026 Mar 30;19(3):dmm052361. doi: 10.1242/dmm.052361 (PMC13054936; doi:10.1242/dmm.052361)
Supplement: Table S7. [file dmm-19-052361-TableS7.xlsx]

## Sheet: Sup.Table 7. Ct values
Supplementary Table 7. Kidney tissue RT-qPCR Ct values
Treatment	Target	CT Avg 1	CT Avg 2	CT Avg 3	CT Avg 4	CT Avg 5	CT Avg 6	CT Avg 7	CT Avg 8	RT cDNA batch
ctr	Lcn2	30.9678	31.5692	31.9044	32.545	32.978	33.6089	33.5673	33.6375	1
LPS	Lcn2	21.9604	24.1374	22.0424	22.6664	23.2446	22.2096	22.324	22.3173	1
LPS+P700	Lcn2	22.5166	22.6214	21.686	22.6609	20.8595	21.3819	20.6558	21.0192	1
P700	Lcn2	29.9664	24.8081	29.2864	25.5585					1
LPS+P100	Lcn2	22.6802	19.8437	22.5584	20.9245	21.0171	19.1449	21.8093	21.9399	1
P100	Lcn2	30.7664	30.8882	31.4841	31.7413					1
ctr	Kim1	31.118	31.4585	30.7132	30.6566	31.175	31.6241	31.7315	32.4423	1
LPS	Kim1	24.4029	25.9258	24.9681	25.6474	25.7782	25.2784	25.5026	25.0703	1
LPS+P700	Kim1	26.1076	27.4036	28.6001	25.9427	25.8002	25.9484	25.6095	25.3112	1
P700	Kim1	27.5854	23.5226	26.4904	24.3839					1
LPS+P100	Kim1	25.5366	23.852	26.0115	23.9194	24.3284	23.4459	24.693	25.1578	1
P100	Kim1	29.6738	29.0552	29.4145	29.5235					1
ctr	IL-1b	34.7501	34.6231	35.3172	35.2301	34.5738	36.1112	35.863	35.7994	1
LPS	IL-1b	31.6642	31.7049	33.2456	31.9541	32.5012	32.3742	32.6851	33.3457	1
LPS+P700	IL-1b	32.5325	29.6625	33.1016	32.3611	29.2815	29.7902	28.3244	27.8166	1
P700	IL-1b	34.8954	32.947	34.0623	32.8378					1
LPS+P100	IL-1b	33.213	32.2312	31.5927	30.6363	30.8934	30.6979	32.1933	32.0755	1
P100	IL-1b	35.6113	35.5814	34.4056	35.3695					1
ctr	Eef2	12.9491	12.914	13.1078	11.8069	13.0526	12.9361	13.8484	14.1696	1
LPS	Eef2	12.3195	12.5636	13.127	13.3439	13.1249	12.8754	13.2091	13.6045	1
LPS+P700	Eef2	12.9949	13.1058	13.2118	13.6452	13.0511	13.183	12.7647	11.9066	1
P700	Eef2	12.8302	12.862	13.013	13.1823					1
LPS+P100	Eef2	13.544	12.8719	12.3013	11.7803	11.7442	10.9704	13.1757	13.0595	1
P100	Eef2	13.173	13.2531	13.252	13.1506					1
ctr	S18	12.8309	12.9435	13.2559	13.2032	13.7174	13.5912	13.9382	14.0515	1
LPS	S18	12.2348	12.4922	13.2535	13.5656	13.5441	13.1432	13.3696	13.3874	1
LPS+P700	S18	13.1756	13.3357	13.5132	13.4659	13.0568	13.3294	12.5656	12.6213	1
P700	S18	13.1742	13.0284	13.3899	12.9459					1
LPS+P100	S18	13.3591	13.0448	12.3642	11.9813	12.085	11.8788	13.2954	13.1119	1
P100	S18	13.2666	13.1628	13.1548	13.3052					1
ctr	Podxl	29.5315	29.7387	29.8609	29.9606	30.1262	30.2455	30.6251	31.0137	1
LPS	Podxl	28.914	28.9227	29.6127	29.5617	29.4353	29.3735	29.418	30.1495	1
LPS+P700	Podxl	29.3547	31.4122	30.7304	29.6063	30.0956	30.1256	30.5811	30.2939	1
P700	Podxl	30.1739	29.7561	29.4344	28.9288					1
LPS+P100	Podxl	29.1156	28.5568	28.0989	27.7958	27.9665	27.7459	28.3201	28.2273	1
P100	Podxl	28.866	29.0431	28.6002	29.1412					1
ctr	Nphs1	31.6563	32.1748	32.9276	32.4333	33.4202	33.2236	33.0082	33.6774	1
LPS	Nphs1	32.0486	32.3077	33.4409	33.2265	33.2838	33.5703	32.7693	34.1636	1
LPS+P700	Nphs1	33.3394	34.2538	33.6865	33.0531	33.5121	34.4205	33.8992	33.0525	1
P700	Nphs1	32.5451	32.5597	31.9119	32.3281					1
LPS+P100	Nphs1	33.1455	32.1422	31.3085	31.2943	31.0777	31.2166	31.4802	31.5579	1
P100	Nphs1	31.9045	31.6145	31.2206	31.8285					1
ctr	TNFa	39.1279	37.1457	36.2755	36.3805	37.316	37.9429	36.9519	37.1017	1
LPS	TNFa	34.8769	35.289	37.3068	34.5832	38.345	35.6316	36.8013	35.1931	1
LPS+P700	TNFa	35.1954	32.8179	32.2732	35.4023	32.9003	33.0812	32.9492	32.8708	1
P700	TNFa	36.843	34.8114	37.8457	34.9146					1
LPS+P100	TNFa	36.1069	33.9428	34.6866	34.2027	34.4234	33.3261	34.3121	36.9828	1
P100	TNFa	39.0173	37.3473	36.9127	37.7416					1
ctr	Kng2	26.6248	26.7119	26.8439	27.0778	27.1638	27.1638	27.4068	27.6946	1
LPS	Kng2	25.711	26.0025	25.9458	26.5219	26.3668	25.7585	26.3556	26.7597	1
LPS+P700	Kng2	26.1663	27.8049	26.9005	26.4896	26.2713	26.9987	26.0161	25.9879	1
P700	Kng2	25.9767	26.139	26.4537	26.2339					1
LPS+P100	Kng2	25.4626	24.6429	24.8258	23.5095	24.131	23.1401	24.7751	24.5523	1
P100	Kng2	26.0862	25.8707	25.4139	25.3293					1
ctr	IL6					39.6451				1
LPS	IL6	33.2237	35.1382	34.0292	33.7752	33.9304	33.4212	33.7631	32.9576	1
LPS+P700	IL6	33.5259	30.0132	33.3461	34.8171	31.551	31.0935	29.7793	31.3094	1
P700	IL6	37.2861	36.4937	36.1771	35.8452					1
LPS+P100	IL6	34.8267	33.238	35.3102	32.8252	33.1744	31.8461	34.156	35.5693	1
P100	IL6									1
ctr	Hmox	29.1633	28.9098	30.0846	29.6202	29.7341	30.0072	29.8918	30.5683	1
LPS	Hmox	26.7539	27.7035	26.1403	27.2343	27.9198	27.391	27.0007	26.9994	1
LPS+P700	Hmox	25.0842	24.4366	28.0357	27.6416	24.9933	24.5223	24.1664	23.8913	1
P700	Hmox	29.8673	27.5903	29.2046	27.808					1
LPS+P100	Hmox	27.6247	26.0233	27.6845	26.6049	26.5741	26.1157	27.6312	28.1311	1
P100	Hmox	29.8077	29.7103	29.3272	29.4869					1
ctr	Eef2	21.7161	22.2124	21.8822	22.155	21.9489	22.3296	23.1216	23.1241	2
LPS	Eef2	21.5526	22.0713	22.0785	22.6004	22.4179	21.9077	21.8536	22.0672	2
LPS+P700	Eef2	21.704	22.9795	22.9594	22.1473	22.7994	23.2522	23.2204	23.5978	2
P700	Eef2	22.7529	22.4596	23.0278	21.6376					2
LPS+P100	Eef2	21.9972	21.3973	22.442	21.906	22.1422	21.8833	21.4	21.8019	2
P100	Eef2	22.1846	22.8503	21.9811	22.1222					2
ctr	S18	10.4734	10.717	10.3271	10.3969	10.2585	10.8744	11.9057	11.3245	2
LPS	S18	10.3281	10.5317	10.8112	11.2626	10.6466	10.3843	10.4213	10.3164	2
LPS+P700	S18	10.0519	10.6986	11.2331	10.5106	11.0176	11.5424	11.2128	11.4296	2
P700	S18	11.3207	10.724	11.6149	10.3541					2
LPS+P100	S18	10.443	10.5921	11.0342	10.6192	10.5616	10.328	10.3931	10.5488	2
P100	S18	10.9822	11.9534	10.8176	10.5337					2
ctr	TF	26.2225	26.2346	25.5516	25.854	25.3838	26.3029	27.8875	27.8969	2
LPS	TF	24.6044	25.644	25.3516	26.0795	26.1593	24.681	25.028	24.936	2
LPS+P700	TF	25.2414	21.5491	23.2927	25.2842	22.8855	23.1341	23.1459	24.2708	2
P700	TF	27.4262	25.1669	27.1316	24.3949					2
LPS+P100	TF	24.7888	24.2114	26.2975	24.8431	25.3668	24.4146	24.7408	25.1934	2
P100	TF	25.7556	26.1568	25.8221	25.0151
