# Supplementary material for: Long-chain polyphosphates induce glomerular microthrombi and exacerbate LPS-induced acute kidney injury in mouse
Source: Dis Model Mech. 2026 Mar 30;19(3):dmm052361. doi: 10.1242/dmm.052361 (PMC13054936; doi:10.1242/dmm.052361)
Supplement: Table S8. [file dmm-19-052361-TableS8.xlsx]

## Sheet: Sup.Table 8. F4 80
Supplementary Table 8. Kidney cortex F4/80-positive area per frame
Treatment	Mouse_ID	Area_per_frame (%)	Marker	Staining batch
ctr	1	1.443	F4/80	1
ctr	1	1.177	F4/80	1
ctr	1	1.359	F4/80	1
ctr	1	0.798	F4/80	1
LPS+P700	18	4.607	F4/80	1
LPS+P700	18	1.452	F4/80	1
LPS+P700	18	3.526	F4/80	1
LPS+P700	18	3.166	F4/80	1
LPS+P700	18	4.115	F4/80	1
LPS+P700	18	2.042	F4/80	1
LPS+P700	18	2.873	F4/80	1
LPS+P700	18	2.558	F4/80	1
LPS+P700	19	5.947	F4/80	1
LPS+P700	19	4.166	F4/80	1
LPS+P700	19	2.931	F4/80	1
LPS+P700	19	4.835	F4/80	1
LPS+P700	19	3.873	F4/80	1
LPS+P700	19	5.866	F4/80	1
LPS+P700	20	2.953	F4/80	1
LPS+P700	20	2.386	F4/80	1
LPS+P700	20	3.024	F4/80	1
LPS+P700	20	2.989	F4/80	1
P700	25	2.051	F4/80	1
P700	25	0.869	F4/80	1
P700	25	0.929	F4/80	1
P700	25	2.6	F4/80	1
P700	25	1.149	F4/80	1
P700	26	3.68	F4/80	1
P700	26	5.041	F4/80	1
P700	26	3.402	F4/80	1
P700	26	4.262	F4/80	1
P700	26	1.851	F4/80	1
P700	26	1.367	F4/80	1
LPS+P100	29	3.707	F4/80	1
LPS+P100	29	1.785	F4/80	1
LPS+P100	29	2.5	F4/80	1
LPS+P100	29	1.952	F4/80	1
LPS+P100	30	1.366	F4/80	1
LPS+P100	30	1.492	F4/80	1
LPS+P100	30	1.459	F4/80	1
LPS+P100	30	2.17	F4/80	1
LPS+P100	31	3.194	F4/80	1
LPS+P100	31	2.724	F4/80	1
LPS+P100	31	2.544	F4/80	1
LPS+P100	31	2.985	F4/80	1
LPS+P100	32	0.902	F4/80	1
LPS+P100	32	1.075	F4/80	1
LPS+P100	32	1.379	F4/80	1
LPS+P100	32	1.254	F4/80	1
P100	37	1.269	F4/80	1
P100	37	1.014	F4/80	1
P100	37	0.816	F4/80	1
P100	37	1.104	F4/80	1
ctr	2	1.784	F4/80	1
ctr	2	0.939	F4/80	1
ctr	2	0.706	F4/80	1
ctr	2	1.222	F4/80	1
P100	38	1.155	F4/80	1
P100	38	1.249	F4/80	1
P100	38	1.349	F4/80	1
P100	38	0.861	F4/80	1
ctr	4	1.741	F4/80	1
ctr	4	1.348	F4/80	1
ctr	4	1.193	F4/80	1
ctr	4	1.15	F4/80	1
ctr	5	1.103	F4/80	1
ctr	5	2.055	F4/80	1
ctr	5	1.732	F4/80	1
ctr	5	1.121	F4/80	1
LPS	9	2.36	F4/80	1
LPS	9	1.945	F4/80	1
LPS	9	2.466	F4/80	1
LPS	9	2.429	F4/80	1
LPS	9	3.095	F4/80	1
LPS	10	1.804	F4/80	1
LPS	10	2.106	F4/80	1
LPS	10	2.248	F4/80	1
LPS	10	2.329	F4/80	1
LPS	10	2.074	F4/80	1
LPS	11	1.618	F4/80	1
LPS	11	1.41	F4/80	1
LPS	11	1.512	F4/80	1
LPS	11	1.813	F4/80	1
LPS	12	2.732	F4/80	1
LPS	12	1.997	F4/80	1
LPS	12	4.361	F4/80	1
LPS	12	1.739	F4/80	1
LPS	12	1.673	F4/80	1
LPS+P700	17	2.63	F4/80	1
LPS+P700	17	2.364	F4/80	1
LPS+P700	17	1.689	F4/80	1
LPS+P700	17	2.055	F4/80	1
LPS+P700	17	1.488	F4/80	1
LPS	13	2.086	F4/80	2
LPS	13	1.603	F4/80	2
LPS	13	1.479	F4/80	2
LPS	13	1.488	F4/80	2
LPS	14	0.903	F4/80	2
LPS	14	0.781	F4/80	2
LPS	14	1.356	F4/80	2
LPS	14	0.78	F4/80	2
LPS	15	2.144	F4/80	2
LPS	15	2.011	F4/80	2
LPS	15	3.404	F4/80	2
LPS	15	1.792	F4/80	2
LPS	16	1.809	F4/80	2
LPS	16	2.066	F4/80	2
LPS	16	4.217	F4/80	2
LPS	16	1.772	F4/80	2
LPS+P700	21	2.197	F4/80	2
LPS+P700	21	2.781	F4/80	2
LPS+P700	21	2.203	F4/80	2
LPS+P700	21	4.078	F4/80	2
LPS+P700	21	2.617	F4/80	2
LPS+P700	21	2.78	F4/80	2
LPS+P700	21	5.915	F4/80	2
LPS+P700	22	3.021	F4/80	2
LPS+P700	22	2.668	F4/80	2
LPS+P700	22	0.434	F4/80	2
LPS+P700	23	1.951	F4/80	2
LPS+P700	23	0.831	F4/80	2
LPS+P700	23	0.583	F4/80	2
LPS+P700	23	0.681	F4/80	2
LPS+P700	23	2.006	F4/80	2
LPS+P700	23	1.608	F4/80	2
LPS+P700	23	3.126	F4/80	2
LPS+P700	23	2.456	F4/80	2
LPS+P700	23	2.244	F4/80	2
LPS+P700	24	2.307	F4/80	2
LPS+P700	24	2.165	F4/80	2
LPS+P700	24	2.409	F4/80	2
LPS+P700	24	1.241	F4/80	2
P700	27	0.749	F4/80	2
P700	27	1.764	F4/80	2
P700	27	1.788	F4/80	2
P700	27	1	F4/80	2
P700	27	2.044	F4/80	2
P700	27	1.548	F4/80	2
P700	27	1.829	F4/80	2
P700	28	1.265	F4/80	2
P700	28	1.998	F4/80	2
P700	28	1.271	F4/80	2
P700	28	0.787	F4/80	2
LPS+P100	33	1.026	F4/80	2
LPS+P100	33	1.148	F4/80	2
LPS+P100	33	1.313	F4/80	2
LPS+P100	33	1.545	F4/80	2
LPS+P100	34	1.974	F4/80	2
LPS+P100	34	2.109	F4/80	2
LPS+P100	34	2.355	F4/80	2
LPS+P100	34	2.43	F4/80	2
LPS+P100	35	1.497	F4/80	2
LPS+P100	35	1.147	F4/80	2
LPS+P100	35	1.48	F4/80	2
LPS+P100	35	1.385	F4/80	2
LPS+P100	36	1.849	F4/80	2
LPS+P100	36	2.242	F4/80	2
LPS+P100	36	1.154	F4/80	2
LPS+P100	36	1.356	F4/80	2
P100	39	0.538	F4/80	2
P100	39	0.431	F4/80	2
P100	39	0.593	F4/80	2
P100	39	0.481	F4/80	2
P100	40	1.074	F4/80	2
P100	40	1.143	F4/80	2
P100	40	1.301	F4/80	2
P100	40	1.299	F4/80	2
ctr	5	1.529	F4/80	2
ctr	5	2.129	F4/80	2
ctr	5	1.389	F4/80	2
ctr	6	2.17	F4/80	2
ctr	6	0.979	F4/80	2
ctr	6	0.381	F4/80	2
ctr	6	0.603	F4/80	2
ctr	7	1.894	F4/80	2
ctr	7	1.396	F4/80	2
ctr	7	1.68	F4/80	2
ctr	7	1.785	F4/80	2
ctr	8	0.849	F4/80	2
ctr	8	0.622	F4/80	2
ctr	8	0.367	F4/80	2
ctr	8	0.843	F4/80	2
