# Supplementary material for: Long-chain polyphosphates induce glomerular microthrombi and exacerbate LPS-induced acute kidney injury in mouse
Source: Dis Model Mech. 2026 Mar 30;19(3):dmm052361. doi: 10.1242/dmm.052361 (PMC13054936; doi:10.1242/dmm.052361)
Supplement: Table S9. [file dmm-19-052361-TableS9.xlsx]

## Sheet: Sup.Table 9. Nephrin and ZO1
Supplementary Table 8. Glomerular Nephrin and ZO1 granularity scores
Treatment	Mouse_ID	Neph_score	ZO1_score
ctr	1	0	0
ctr	1	0	0
ctr	1	0	0
ctr	1	1	1
ctr	1	1	1
ctr	1	0	0
ctr	1	0	1
ctr	1	0	0
ctr	3	2	0
ctr	3	0	0
ctr	3	0	0
ctr	3	0	0
ctr	3	0	0
ctr	3	1	1
ctr	3	2	0
ctr	3	0	1
ctr	2	0	0
ctr	2	0	2
ctr	2	1	0
ctr	2	1	1
ctr	2	0	2
ctr	2	1	4
ctr	2	0	3
ctr	2	0	0
ctr	2	3	3
ctr	5	1	0
ctr	5	1	0
ctr	5	0	1
ctr	5	0	0
ctr	5	0	2
ctr	5	0	0
ctr	5	0	0
ctr	5	0	0
ctr	4	0	2
ctr	4	0	4
ctr	4	0	4
ctr	4	1	2
ctr	4	1	3
ctr	4	0	1
ctr	4	1	2
ctr	4	0	3
ctr	4	0	2
ctr	6	0	0
ctr	6	0	0
ctr	6	0	1
ctr	6	3	1
ctr	6	0	2
ctr	6	2	2
ctr	6	0	1
ctr	7	2	0
ctr	7	0	3
ctr	7	0	0
ctr	7	0	1
ctr	7	1	0
ctr	7	0	0
ctr	7	0	0
ctr	7	0	1
ctr	7	1	0
ctr	8	0	0
ctr	8	0	0
ctr	8	0	0
ctr	8	0	0
ctr	8	0	0
ctr	8	0	0
ctr	8	0	0
ctr	8	0	0
LPS	16	3	2
LPS	16	4	4
LPS	16	1	2
LPS	16	0	3
LPS	16	0	2
LPS	16	0	0
LPS	16	3	5
LPS	16	0	2
LPS	16	2	0
LPS	16	0	0
LPS	16	1	1
LPS	16	4	3
LPS	9	3	5
LPS	9	3	2
LPS	9	1	2
LPS	9	4	4
LPS	9	2	5
LPS	9	5	4
LPS	9	2	3
LPS	9	1	4
LPS	9	0	4
LPS	9	4	4
LPS	9	1	3
LPS	9	5	4
LPS	11	3	2
LPS	11	4	1
LPS	11	2	3
LPS	11	1	1
LPS	11	5	3
LPS	11	1	4
LPS	11	2	4
LPS	11	1	3
LPS	11	3	1
LPS	11	4	2
LPS	11	4	5
LPS	10	4	2
LPS	10	1	1
LPS	10	1	2
LPS	10	0	1
LPS	10	2	4
LPS	10	1	0
LPS	10	0	0
LPS	10	0	0
LPS	10	0	0
LPS	10	4	0
LPS	10	0	1
LPS	12	4	0
LPS	12	3	3
LPS	12	1	3
LPS	12	1	3
LPS	12	1	3
LPS	12	3	4
LPS	12	1	0
LPS	12	3	4
LPS	12	3	4
LPS	12	3	4
LPS	12	4	2
LPS	13	3	4
LPS	13	0	3
LPS	13	0	1
LPS	13	3	2
LPS	13	0	0
LPS	13	0	2
LPS	13	0	3
LPS	13	0	1
LPS	13	1	4
LPS	13	0	2
LPS	13	2	0
LPS	13	1	4
LPS	14	4	1
LPS	14	1	1
LPS	14	1	3
LPS	14	3	2
LPS	14	1	1
LPS	14	3	0
LPS	14	3	4
LPS	14	0	0
LPS	15	0	0
LPS	15	0	0
LPS	15	0	0
LPS	15	0	1
LPS	15	1	1
LPS	15	0	0
LPS	15	0	1
LPS	15	0	1
LPS+P100	29	0	0
LPS+P100	29	1	0
LPS+P100	29	0	1
LPS+P100	29	0	0
LPS+P100	29	0	1
LPS+P100	29	1	1
LPS+P100	29	0	0
LPS+P100	29	0	0
LPS+P100	29	1	3
LPS+P100	29	0	2
LPS+P100	32	2	3
LPS+P100	32	0	1
LPS+P100	32	2	1
LPS+P100	32	1	1
LPS+P100	32	0	1
LPS+P100	32	1	2
LPS+P100	32	3	2
LPS+P100	32	3	0
LPS+P100	32	0	0
LPS+P100	30	5	5
LPS+P100	30	3	2
LPS+P100	30	3	4
LPS+P100	30	3	5
LPS+P100	30	4	3
LPS+P100	30	4	1
LPS+P100	30	1	3
LPS+P100	30	2	4
LPS+P100	30	2	5
LPS+P100	30	3	4
LPS+P100	33	3	0
LPS+P100	33	3	1
LPS+P100	33	0	0
LPS+P100	33	1	0
LPS+P100	33	0	0
LPS+P100	33	1	1
LPS+P100	33	3	0
LPS+P100	31	3	4
LPS+P100	31	1	4
LPS+P100	31	2	4
LPS+P100	31	1	4
LPS+P100	31	0	3
LPS+P100	31	1	4
LPS+P100	31	2	1
LPS+P100	31	0	3
LPS+P100	31	0	3
LPS+P100	31	1	4
LPS+P100	34	1	0
LPS+P100	34	3	0
LPS+P100	34	1	0
LPS+P100	34	2	0
LPS+P100	34	3	0
LPS+P100	34	2	2
LPS+P100	34	2	0
LPS+P100	34	0	1
LPS+P100	34	5	0
LPS+P100	34	2	0
LPS+P100	34	0	2
LPS+P100	35	2	0
LPS+P100	35	2	1
LPS+P100	35	1	1
LPS+P100	35	0	0
LPS+P100	35	0	0
LPS+P100	35	2	3
LPS+P100	35	0	1
LPS+P100	35	2	3
LPS+P100	35	0	2
LPS+P100	35	1	0
LPS+P100	35	1	0
LPS+P100	36	1	1
LPS+P100	36	1	0
LPS+P100	36	0	2
LPS+P100	36	0	0
LPS+P100	36	0	1
LPS+P100	36	2	2
LPS+P100	36	1	5
LPS+P100	36	0	0
LPS+P700	22	5	3
LPS+P700	22	5	5
LPS+P700	22	5	4
LPS+P700	22	1	3
LPS+P700	22	5	4
LPS+P700	22	5	1
LPS+P700	22	5	2
LPS+P700	22	5	4
LPS+P700	22	4	3
LPS+P700	22	4	4
LPS+P700	22	5	1
LPS+P700	22	5	5
LPS+P700	17	4	0
LPS+P700	17	1	2
LPS+P700	17	4	5
LPS+P700	17	1	2
LPS+P700	17	2	2
LPS+P700	17	1	4
LPS+P700	17	4	4
LPS+P700	17	3	1
LPS+P700	17	2	3
LPS+P700	17	2	3
LPS+P700	17	2	0
LPS+P700	17	1	2
LPS+P700	18	4	4
LPS+P700	18	5	1
LPS+P700	18	1	4
LPS+P700	18	4	2
LPS+P700	18	4	4
LPS+P700	18	3	2
LPS+P700	18	5	5
LPS+P700	18	3	4
LPS+P700	18	2	5
LPS+P700	18	1	4
LPS+P700	23	5	5
LPS+P700	23	4	3
LPS+P700	23	3	0
LPS+P700	23	3	0
LPS+P700	23	4	1
LPS+P700	23	5	4
LPS+P700	23	1	0
LPS+P700	23	5	1
LPS+P700	23	4	2
LPS+P700	23	1	2
LPS+P700	23	1	0
LPS+P700	23	3	0
LPS+P700	23	4	2
LPS+P700	23	5	0
LPS+P700	23	1	4
LPS+P700	23	2	0
LPS+P700	23	5	4
LPS+P700	24	5	3
LPS+P700	24	2	1
LPS+P700	24	4	1
LPS+P700	24	4	3
LPS+P700	24	5	4
LPS+P700	24	4	1
LPS+P700	24	1	0
LPS+P700	24	3	0
LPS+P700	24	3	1
LPS+P700	24	4	0
LPS+P700	24	5	1
LPS+P700	24	5	3
LPS+P700	24	3	0
LPS+P700	24	5	2
LPS+P700	24	5	3
LPS+P700	24	1	0
LPS+P700	24	5	0
LPS+P700	24	3	1
LPS+P700	24	5	0
LPS+P700	19	5	4
LPS+P700	19	2	3
LPS+P700	19	3	2
LPS+P700	19	0	0
LPS+P700	19	4	1
LPS+P700	19	4	1
LPS+P700	19	4	0
LPS+P700	19	2	0
LPS+P700	19	1	1
LPS+P700	19	4	2
LPS+P700	19	4	3
LPS+P700	19	5	4
LPS+P700	19	3	0
LPS+P700	20	2	2
LPS+P700	20	1	3
LPS+P700	20	3	3
LPS+P700	20	3	4
LPS+P700	20	1	3
LPS+P700	20	3	3
LPS+P700	20	1	4
LPS+P700	20	2	3
LPS+P700	20	2	2
LPS+P700	21	5	4
LPS+P700	21	5	3
LPS+P700	21	5	5
LPS+P700	21	5	5
LPS+P700	21	5	2
LPS+P700	21	5	5
LPS+P700	21	5	5
LPS+P700	21	2	3
LPS+P700	21	5	5
LPS+P700	21	5	5
LPS+P700	21	5	5
LPS+P700	21	4	4
LPS+P700	21	5	4
P100	37	1	0
P100	37	0	3
P100	37	1	2
P100	37	0	4
P100	37	1	2
P100	37	0	3
P100	37	0	3
P100	37	0	2
P100	38	0	2
P100	38	1	3
P100	38	0	1
P100	38	0	0
P100	38	1	1
P100	38	0	2
P100	38	0	3
P100	38	0	3
P100	38	1	2
P100	38	0	2
P100	38	0	3
P100	39	0	1
P100	39	4	4
P100	39	1	2
P100	39	0	4
P100	39	3	0
P100	39	2	4
P100	39	0	3
P100	39	0	1
P100	39	5	3
P100	39	2	4
P100	40	1	0
P100	40	3	0
P100	40	1	1
P100	40	1	0
P100	40	0	0
P100	40	0	0
P100	40	0	0
P100	40	0	0
P700	25	5	2
P700	25	0	3
P700	25	0	4
P700	25	5	2
P700	25	0	3
P700	25	0	3
P700	25	5	4
P700	25	0	3
P700	25	5	5
P700	25	5	5
P700	26	5	5
P700	26	5	5
P700	26	1	2
P700	26	4	3
P700	26	5	5
P700	26	4	5
P700	26	2	4
P700	26	5	5
P700	26	1	1
P700	26	5	5
P700	26	1	1
P700	26	0	3
P700	26	5	4
P700	26	5	4
P700	26	0	3
P700	26	4	4
P700	26	2	3
P700	26	5	5
P700	27	0	1
P700	27	5	4
P700	27	0	0
P700	27	0	3
P700	27	5	3
P700	27	1	1
P700	27	0	3
P700	27	1	0
P700	27	0	0
P700	27	2	0
P700	27	4	5
P700	27	5	5
P700	27	0	2
P700	27	0	1
P700	27	3	3
P700	27	0	1
P700	27	5	4
P700	27	1	3
P700	27	0	1
P700	27	5	5
P700	28	2	4
P700	28	2	5
P700	28	5	5
P700	28	1	2
P700	28	0	2
P700	28	4	4
P700	28	3	4
P700	28	4	2
P700	28	2	4
P700	28	3	4
P700	28	3	4
P700	28	1	3
P700	28	3	4
P700	28	1	5
P700	28	5	5
P700	28	3	4
P700	28	5	5
P700	28	2	5
P700	28	5	5
P700	28	5	5
P700	28	0	4
P700	28	5	5
P700	28	5	5
P700	28	5	5
P700	28	3	4
P700	28	3	4
P700	28	5	5
