# Supplementary material for: Long-chain polyphosphates induce glomerular microthrombi and exacerbate LPS-induced acute kidney injury in mouse
Source: Dis Model Mech. 2026 Mar 30;19(3):dmm052361. doi: 10.1242/dmm.052361 (PMC13054936; doi:10.1242/dmm.052361)
Supplement: Table S10. [file dmm-19-052361-TableS10.xlsx]

## Sheet: Sup.Table 10. vWF and Nephrin
Supplementary Table 10. Glomerular vWF-positive area and Nephrin granularity scores
Treatment	Mouse_ID	Neph_Score	vWF_Area_per_frame
ctr	1	0	0.117
ctr	1	2	0.212
ctr	1	0	0.07
ctr	1	2	0.385
ctr	1	3	0.14
ctr	1	0	0.148
ctr	1	0	0.261
ctr	2	1	0.075
ctr	2	1	0.063
ctr	2	0	0.123
ctr	2	0	0.046
ctr	2	0	0.104
ctr	2	1	0.123
ctr	2	1	0.161
ctr	4	0	0.013
ctr	4	0	0.033
ctr	4	0	0.066
ctr	4	0	0.015
ctr	4	0	0.022
ctr	4	0	0.011
LPS	9	1	0.004
LPS	9	0	0.004
LPS	9	2	0.017
LPS	9	0	0.004
LPS	9	3	0.012
LPS	9	1	0.005
LPS	9	1	0.031
LPS	11	3	0.004
LPS	11	2	0.005
LPS	11	2	0.012
LPS	11	0	0.06
LPS	11	1	0.029
LPS	11	0	0.031
LPS	11	4	0.106
LPS	11	2	0.006
LPS	11	1	0.013
LPS	11	0	0.003
LPS	12	1	0.005
LPS	12	2	0.008
LPS	12	1	0.034
LPS	12	2	0.003
LPS	12	1	0.009
LPS	12	3	0.014
LPS	12	0	0.01
LPS+P700	18	1	2.042
LPS+P700	18	5	3.546
LPS+P700	18	5	1.578
LPS+P700	18	3	0.027
LPS+P700	18	4	1.313
LPS+P700	18	5	2.894
LPS+P700	18	4	0.052
LPS+P700	18	0	0.731
LPS+P700	18	5	0.275
LPS+P700	18	3	0.636
LPS+P700	18	5	0.456
LPS+P700	19	2	0.016
LPS+P700	19	1	0.032
LPS+P700	19	1	0.081
LPS+P700	19	5	4.518
LPS+P700	19	3	0.27
LPS+P700	19	1	0.066
LPS+P700	19	4	0.493
LPS+P700	20	1	0.009
LPS+P700	20	2	0.004
LPS+P700	20	0	0.03
LPS+P700	20	1	0.01
LPS+P700	20	4	0.011
LPS+P700	20	0	0.028
LPS+P700	21	0	1.522
LPS+P700	21	2	4.954
LPS+P700	21	5	1.365
LPS+P700	21	4	0.017
LPS+P700	21	5	0.869
LPS+P700	21	5	1.783
LPS+P700	21	5	4.039
LPS+P700	21	5	2.275
LPS+P700	21	5	0.883
P700	25	0	0.004
P700	25	1	0.002
P700	25	2	0.002
P700	25	0	0.002
P700	25	3	0.002
P700	25	0	0.017
P700	26	0	0.009
P700	26	5	0.387
P700	26	5	1.769
P700	26	2	0.008
P700	26	5	2.198
P700	26	4	1.028
P700	26	5	0.796
P700	26	5	0.647
P700	27	0	0.02
P700	27	0	0.002
P700	27	4	0.335
P700	27	1	0.004
P700	27	3	0.032
P700	27	0	0.273
P700	27	0	0.068
P700	28	3	0.083
P700	28	0	0.008
P700	28	4	0.438
P700	28	5	1.147
P700	28	5	4.706
P700	28	5	1.956
P700	28	5	0.002
P700	28	4	0.183
LPS+P100	29	0	0.013
LPS+P100	29	0	0.003
LPS+P100	29	1	0.01
LPS+P100	29	3	0.003
LPS+P100	29	0	0.002
LPS+P100	29	0	0.037
LPS+P100	30	1	0.019
LPS+P100	30	0	0.002
LPS+P100	30	1	0.002
LPS+P100	30	3	0.01
LPS+P100	30	2	0.002
LPS+P100	30	3	0.004
LPS+P100	30	1	0.003
LPS+P100	31	2	0.062
LPS+P100	31	1	0.267
LPS+P100	31	1	0.352
LPS+P100	31	2	0.22
LPS+P100	31	0	0.535
LPS+P100	31	1	0.213
LPS+P100	31	2	0.087
P100	37	0	0.026
P100	37	0	0.014
P100	37	0	0.003
P100	37	0	0.002
P100	37	0	0.034
P100	37	0	0.013
P100	37	0	0.073
P100	38	1	0.063
P100	38	0	0.054
P100	38	0	0.094
P100	38	0	0.045
P100	38	2	0.544
P100	38	0	0.107
P100	38	1	0.408
P100	39	3	0.153
P100	39	0	0.062
P100	39	3	0.126
P100	39	0	0.006
P100	39	0	0.038
P100	39	1	0.023
P100	39	1	0.094
