# Supplementary material for: Long-chain polyphosphates induce glomerular microthrombi and exacerbate LPS-induced acute kidney injury in mouse
Source: Dis Model Mech. 2026 Mar 30;19(3):dmm052361. doi: 10.1242/dmm.052361 (PMC13054936; doi:10.1242/dmm.052361)
Supplement: Table S11. [file dmm-19-052361-TableS11.xlsx]

## Sheet: Sup.Table 11. TEM vesicles
Supplementary Table 11. Glomerular TEM image frames with quantified vesicle diameter
Treatment	Mouse_ID	Glomerulus_ID	Frame_ID	Vesicle_diameter_um_podocyte	Vesicle_diameter_um_endothelium
ctr	1	1	1	0.269
ctr	1	1	1	0.192
ctr	1	1	1	0.174
ctr	1	1	1	0.26
ctr	1	1	2	0.305	0.138
ctr	1	1	2	0.152
ctr	1	1	2	0.139
ctr	1	1	2	0.187
ctr	1	1	2	0.181
ctr	1	1	2	0.176
ctr	1	1	3	0.138	0.136
ctr	1	1	3	0.143
ctr	1	1	3	0.249
ctr	1	1	3	0.27
ctr	1	1	3	0.136
ctr	1	1	3	0.103
ctr	1	1	3	0.176
ctr	1	1	4	0.275
ctr	1	1	4	0.284
ctr	1	1	4	0.299
ctr	1	2	1	0.266	0.152
ctr	1	2	1	0.172
ctr	1	2	1	0.27
ctr	1	2	1	0.108
ctr	1	2	1	0.104
ctr	1	2	1	0.206
ctr	1	2	1	0.197
ctr	1	2	1	0.117
ctr	1	2	1	0.236
ctr	1	2	2	0.253	0.156
ctr	1	2	2	0.166	0.085
ctr	1	2	2	0.198
ctr	1	2	2	0.155
ctr	1	3	1	0.168
ctr	1	3	1	0.227
ctr	1	3	1	0.086
ctr	1	3	2	0.138
ctr	1	3	2	0.225
ctr	1	3	3	0.298
ctr	2	1	1	0.175	0.12
ctr	2	1	1	0.217
ctr	2	1	1	0.157
ctr	2	1	1	0.197
ctr	2	1	1	0.07
ctr	2	1	1	0.205
ctr	2	2	1	0.15
ctr	2	2	1	0.172	0.113
ctr	2	2	1	0.462
ctr	2	2	1	0.296
ctr	2	2	1	0.178
ctr	2	2	1	0.183
ctr	2	2	2	0.149	0.129
ctr	2	2	2	0.077
ctr	2	2	2	0.221
ctr	2	2	3	0.208
ctr	2	2	3	0.171
ctr	2	2	3	0.192
ctr	2	2	3	0.146
ctr	2	3	1	0.218
ctr	2	3	1	0.208
ctr	2	3	1	0.128
ctr	2	3	2	0.128	0.154
ctr	2	3	2	0.154	0.083
ctr	2	3	2	0.171
ctr	2	3	2	0.109
ctr	2	3	2	0.185
ctr	2	3	2	0.139
ctr	2	3	3	0.211
ctr	2	4	2	0.177	0.238
ctr	2	4	2	0.187
ctr	2	4	2	0.124
ctr	2	4	2	0.154
ctr	2	4	3	0.197	0.136
ctr	2	4	3	0.186
ctr	2	4	3	0.189
ctr	2	4	3	0.147
ctr	2	4	3	0.229
ctr	2	4	3	0.349
ctr	2	4	3	0.172
ctr	2	4	3	0.088
ctr	2	5	1
ctr	2	5	2	0.125	0.217
ctr	2	5	2	0.171
ctr	2	5	2	0.191
ctr	2	6	1	0.305
ctr	2	6	1	0.21
ctr	2	6	2	0.155	0.105
ctr	2	6	2	0.155	0.067
ctr	2	6	2	0.135
ctr	4	1	1	0.167	0.167
ctr	4	1	1	0.316	0.131
ctr	4	1	1	0.153
ctr	4	1	1	0.296
ctr	4	1	1	0.211
ctr	4	2	1	0.12
ctr	4	2	1	0.148
ctr	4	2	1	0.145
ctr	4	2	1	0.204
ctr	4	2	1	0.117
ctr	4	2	1	0.148
ctr	4	2	1	0.209
ctr	4	2	2	0.217
ctr	4	2	2	0.13
ctr	4	2	2	0.141
ctr	4	3	1
ctr	4	3	2	0.163
ctr	4	4	2	0.117
ctr	4	4	2	0.084
ctr	4	4	2	0.134
ctr	4	4	2	0.124
ctr	4	4	2	0.101
ctr	4	4	3	0.156
ctr	4	4	3	0.2
ctr	4	4	3	0.18
ctr	4	5	1	0.262
ctr	4	5	1	0.155
ctr	4	5	2	0.268
ctr	4	5	2	0.227
ctr	4	5	2	0.127
ctr	4	5	2	0.083
ctr	4	5	2	0.12
ctr	4	5	2	0.093
ctr	4	6	1	0.62
ctr	4	6	1	0.377
ctr	4	6	1	0.18
ctr	4	6	1	0.115
ctr	4	6	1	0.139
ctr	4	6	1	0.241
ctr	4	6	2	0.173
ctr	4	6	2	0.148
ctr	4	6	2	0.146
ctr	4	6	2	0.118
LPS	12	1	1	0.152	0.139
LPS	12	1	1	0.145
LPS	12	1	1	0.188
LPS	12	1	2	0.351	0.433
LPS	12	1	2	0.162
LPS	12	1	2	0.11
LPS	12	1	2	0.264
LPS	12	1	2	0.196
LPS	12	2	2	0.404	0.533
LPS	12	2	2	0.172
LPS	12	2	2	0.208
LPS	12	2	2	0.131
LPS	12	2	2	0.139
LPS	12	2	2	0.133
LPS	12	3	2	0.093	0.114
LPS	12	3	2	0.133	0.17
LPS	12	3	2	0.183
LPS	12	3	3	0.304	0.209
LPS	12	3	3	0.288
LPS	12	3	3	0.265
LPS	12	3	3	0.159
LPS	12	3	4
LPS	12	4	2	0.19
LPS	12	4	2	0.104
LPS	12	4	4	0.46
LPS	12	4	4	0.276
LPS	12	4	5	0.165	0.54
LPS	12	4	5	0.181	0.52
LPS	12	4	5		0.153
LPS	14	1	1	0.197	0.756
LPS	14	1	1	0.13
LPS	14	1	3	0.171
LPS	14	1	3	0.203
LPS	14	2	1	0.202	0.218
LPS	14	2	1	0.174
LPS	14	2	2	0.254
LPS	14	2	2	0.209
LPS	14	2	2	0.189
LPS	14	2	3	0.135	0.665
LPS	14	2	3	0.114
LPS	14	3	1		0.151
LPS	14	3	2	0.241
LPS	14	3	2	0.268
LPS	14	3	2	0.238
LPS	14	3	3	0.234	0.146
LPS	14	3	3		0.166
LPS	14	3	4	0.172	0.125
LPS	14	4	1	0.158	0.46
LPS	14	4	1	0.242
LPS	14	4	2	0.219
LPS	14	4	3	0.168
LPS	14	4	4
LPS	14	4	5	0.347	0.3
LPS	14	4	5		0.177
LPS	14	5	2	0.202	0.262
LPS	14	5	2	0.224
LPS	14	5	2	0.159
LPS	14	5	3	0.28	0.13
LPS	14	5	3	0.174
LPS	14	6	1	0.13	0.181
LPS	14	6	1	0.124	0.134
LPS	14	6	1	0.13	0.117
LPS	14	6	1	0.223	0.141
LPS	14	6	1	0.22	0.164
LPS	14	6	1	0.166
LPS	14	6	1	0.062
LPS	14	6	1	0.285
LPS	14	6	1	0.145
LPS	14	6	1	0.114
LPS	14	6	1	0.13
LPS	14	6	1	0.181
LPS	14	6	2	0.134	0.142
LPS	14	6	2	0.145	0.142
LPS	14	6	2	0.077	0.18
LPS	14	6	2	0.065	0.171
LPS	14	6	2	0.082	0.14
LPS	14	6	2		0.149
LPS	14	6	2		0.217
LPS	14	6	2		0.223
LPS	14	6	2		0.155
LPS	14	6	2		0.271
LPS	14	6	5	0.144	0.18
LPS	14	6	5	0.17	0.188
LPS	14	6	5	0.316	0.176
LPS	14	7	1	0.233	0.204
LPS	14	7	1	0.28
LPS	14	7	1	0.222
LPS	14	7	2	0.226
LPS	14	7	2	0.254
LPS	15	1	2	0.314	0.638
LPS	15	1	2	0.42	0.195
LPS	15	1	2	0.28	0.199
LPS	15	1	2	0.156	0.501
LPS	15	1	2	0.266
LPS	15	1	2	0.368
LPS	15	1	2	0.233
LPS	15	1	2	0.312
LPS	15	1	2	0.093
LPS	15	1	3	0.28	0.981
LPS	15	1	3	0.124	0.85
LPS	15	1	3	0.28	0.207
LPS	15	1	3	0.128
LPS	15	1	3	0.174
LPS	15	1	5	0.177	0.875
LPS	15	1	5		0.884
LPS	15	2	1
LPS	15	2	2	0.223
LPS	15	2	2	0.183
LPS	15	2	2	0.14
LPS	15	2	2	0.102
LPS	15	2	3	0.156
LPS	15	2	3	0.094
LPS	15	2	3	0.118
LPS	15	2	3	0.113
LPS	15	2	3	0.207
LPS	15	3	1	0.356	0.083
LPS	15	3	1	0.59
LPS	15	3	1	0.297
LPS	15	3	1	0.109
LPS	15	3	1	0.103
LPS	15	3	1	0.31
LPS	15	3	3	0.589	0.76
LPS	15	3	3	0.44	0.704
LPS	15	3	3	0.459
LPS	15	3	3	0.443
LPS	15	3	4	0.192	0.126
LPS	15	3	4	0.268	0.145
LPS	15	3	4	0.099
LPS	15	3	4	0.18
LPS	15	3	4	0.137
LPS	15	4	1	0.544
LPS	15	4	1
LPS	15	4	1
LPS	15	4	2		0.52
LPS	15	4	2		0.157
LPS	15	4	3	0.359	0.182
LPS	15	4	3	0.264	0.158
LPS+P700	17	1	1	0.129	0.145
LPS+P700	17	1	1	0.082
LPS+P700	17	1	3	0.244	0.215
LPS+P700	17	1	3		0.129
LPS+P700	17	2	1	0.204	0.533
LPS+P700	17	2	1	0.168	0.124
LPS+P700	17	2	2	0.28
LPS+P700	17	3	1	0.194	0.135
LPS+P700	17	3	2	0.258
LPS+P700	21	1	1	0.236	0.18
LPS+P700	21	1	1	0.129
LPS+P700	21	1	1	0.152
LPS+P700	21	1	1	0.16
LPS+P700	21	1	1	0.113
LPS+P700	21	1	1	0.149
LPS+P700	21	1	1	0.268
LPS+P700	21	1	1	0.174
LPS+P700	21	2	1	1.65	0.165
LPS+P700	21	2	1	1.252	0.129
LPS+P700	21	2	1	0.665	0.161
LPS+P700	21	2	1	1.133	0.115
LPS+P700	21	2	1	0.592	0.129
LPS+P700	21	2	1	1.491	0.113
LPS+P700	21	2	1	1.618
LPS+P700	21	2	1	1.96
LPS+P700	21	2	1	0.979
LPS+P700	21	2	1	0.483
LPS+P700	21	2	1	0.349
LPS+P700	21	2	1	0.201
LPS+P700	21	2	1	0.279
LPS+P700	21	2	1	0.382
LPS+P700	21	2	1	0.684
LPS+P700	21	2	1	0.715
LPS+P700	21	2	1	0.194
LPS+P700	21	2	1	0.245
LPS+P700	21	2	1	0.158
LPS+P700	21	2	1	0.581
LPS+P700	21	2	1	1.256
LPS+P700	21	2	1	0.753
LPS+P700	21	2	1	0.777
LPS+P700	21	2	1	0.811
LPS+P700	21	2	1	0.313
LPS+P700	21	2	1	0.318
LPS+P700	21	2	2	0.246	0.142
LPS+P700	21	2	2	0.509	0.257
LPS+P700	21	2	2	0.955	0.201
LPS+P700	21	2	2	0.219	0.208
LPS+P700	21	2	2	0.405	0.15
LPS+P700	21	2	2	0.181	0.158
LPS+P700	21	2	2	0.215	0.18
LPS+P700	21	2	2	0.269	0.254
LPS+P700	21	2	2	0.139	0.129
LPS+P700	21	2	2	0.138
LPS+P700	21	2	2	1.32
LPS+P700	21	3	1	0.446	0.147
LPS+P700	21	3	1	0.425	0.249
LPS+P700	21	3	1	0.23
LPS+P700	21	3	1	0.132
LPS+P700	21	3	1	0.202
LPS+P700	21	3	1	0.808
LPS+P700	21	3	1	0.975
LPS+P700	21	3	1	0.626
LPS+P700	21	3	1	0.402
LPS+P700	21	3	1	0.206
LPS+P700	21	3	1	0.575
LPS+P700	21	3	1	0.831
LPS+P700	21	3	1	0.472
LPS+P700	21	3	1	0.284
LPS+P700	21	3	1	0.613
LPS+P700	21	3	1	0.356
LPS+P700	21	3	1	0.982
LPS+P700	21	3	1	0.232
LPS+P700	21	3	1	1.054
LPS+P700	21	3	1	0.939
LPS+P700	21	3	1	0.729
LPS+P700	21	3	1	0.477
LPS+P700	21	3	1	0.198
LPS+P700	21	3	1	0.387
LPS+P700	21	3	1	0.96
LPS+P700	21	3	1	1.617
LPS+P700	21	3	1	0.96
LPS+P700	21	3	1	1.253
LPS+P700	21	3	1	0.818
LPS+P700	21	3	1	0.486
LPS+P700	21	4	1	0.192	0.446
LPS+P700	21	4	1	0.449
LPS+P700	21	4	1	0.178
LPS+P700	21	4	1	0.288
LPS+P700	21	4	1	0.21
LPS+P700	21	4	1	0.129
LPS+P700	21	3	2	0.331	0.167
LPS+P700	21	3	2	0.233	0.12
LPS+P700	21	3	2	0.227	0.155
LPS+P700	21	3	2	0.18	0.103
LPS+P700	21	3	2	0.173	0.181
LPS+P700	21	3	2	0.619
LPS+P700	21	3	2	0.243
LPS+P700	21	3	2	0.189
LPS+P700	21	3	2	0.15
LPS+P700	21	3	2	0.102
LPS+P700	21	3	2	0.287
LPS+P700	21	3	2	0.349
LPS+P700	21	3	2	0.245
LPS+P700	21	3	2	0.208
LPS+P700	21	3	2	0.423
LPS+P700	21	3	2	0.458
LPS+P700	21	3	2	0.052
LPS+P700	21	3	2	0.811
LPS+P700	21	3	3	0.626	0.157
LPS+P700	21	3	3	0.135	0.139
LPS+P700	21	3	3	0.207
LPS+P700	21	3	3	0.162
LPS+P700	21	3	3	0.321
LPS+P700	21	3	3	0.18
LPS+P700	21	3	3	0.578
LPS+P700	21	3	3	0.503
LPS+P700	21	5	1
LPS+P700	21	5	2	0.202	0.696
LPS+P700	21	5	2	0.139	0.795
LPS+P700	21	5	2		0.696
LPS+P700	21	5	2		0.773
LPS+P700	21	5	2		0.175
LPS+P700	21	5	3	0.274
LPS+P700	21	5	3	0.219
LPS+P700	21	6	1	0.208
LPS+P700	21	6	1	0.172
LPS+P700	21	6	1	0.282
LPS+P700	21	6	1	0.181
LPS+P700	21	6	1	0.142
LPS+P700	21	6	1	0.305
LPS+P700	21	6	2	0.182	0.929
LPS+P700	21	6	2	0.181	0.155
LPS+P700	21	6	2	0.181	0.206
LPS+P700	21	6	3	0.171	0.378
LPS+P700	21	6	3	0.304
LPS+P700	21	6	3	0.334
LPS+P700	21	6	3	0.338
LPS+P700	21	6	3	0.232
LPS+P700	21	6	3	0.21
LPS+P700	21	6	4	0.24	0.186
LPS+P700	21	6	4	0.143	0.362
LPS+P700	21	6	4	0.28
LPS+P700	21	6	4	0.225
LPS+P700	21	6	4	0.203
LPS+P700	21	6	4	0.196
LPS+P700	21	6	4	0.176
LPS+P700	22	1	1	0.328	0.124
LPS+P700	22	1	1	0.326	0.155
LPS+P700	22	1	1	0.14	0.359
LPS+P700	22	1	1	0.176	0.326
LPS+P700	22	1	2	0.315	0.282
LPS+P700	22	1	2	0.17
LPS+P700	22	1	4	0.437	0.403
LPS+P700	22	1	4	0.139	0.325
LPS+P700	22	1	4	0.247
LPS+P700	22	1	4	0.217
LPS+P700	22	1	4	0.361
LPS+P700	22	1	4	0.173
LPS+P700	22	1	5	0.777	0.802
LPS+P700	22	1	5	0.415	0.388
LPS+P700	22	1	5	0.387
LPS+P700	22	1	5	0.27
LPS+P700	22	1	5	0.201
LPS+P700	22	1	5	0.202
LPS+P700	22	2	1	0.974	0.357
LPS+P700	22	2	1	0.342	0.167
LPS+P700	22	2	1	0.341
LPS+P700	22	2	1	0.331
LPS+P700	22	2	1	0.48
LPS+P700	22	2	1	0.348
LPS+P700	22	2	1	0.315
LPS+P700	22	2	1	0.353
LPS+P700	22	2	1	1.025
LPS+P700	22	2	1	0.349
LPS+P700	22	2	1	0.249
LPS+P700	22	2	1	0.511
LPS+P700	22	2	1	0.687
LPS+P700	22	2	1	0.689
LPS+P700	22	2	1	1.571
LPS+P700	22	2	1	0.356
LPS+P700	22	2	1	0.171
LPS+P700	22	2	1	1.116
LPS+P700	22	2	1	0.215
LPS+P700	22	2	1	1.298
LPS+P700	22	2	1	0.248
LPS+P700	22	2	1	0.377
LPS+P700	22	2	1	0.249
LPS+P700	22	2	1	0.297
LPS+P700	22	2	3	0.36
LPS+P700	22	2	3	0.374
LPS+P700	22	2	3	0.364
LPS+P700	22	2	3	1.079
LPS+P700	22	2	3	0.153
LPS+P700	22	2	3	0.248
LPS+P700	22	2	3	0.247
LPS+P700	22	2	3	0.394
LPS+P700	22	2	3	0.313
LPS+P700	22	2	3	0.217
LPS+P700	22	2	3	0.217
LPS+P700	22	2	3	0.42
LPS+P700	22	2	3	0.377
LPS+P700	22	2	4	0.27	0.217
LPS+P700	22	2	4	0.309	0.309
LPS+P700	22	2	4	0.332
LPS+P700	22	2	4	0.374
LPS+P700	22	2	4	0.263
LPS+P700	22	2	4	0.208
LPS+P700	22	2	4	0.27
LPS+P700	22	2	4	0.402
LPS+P700	22	2	4	0.809
LPS+P700	22	2	4	0.201
LPS+P700	22	2	4	0.196
LPS+P700	22	2	5	0.685
LPS+P700	22	2	5	0.618
LPS+P700	22	2	5	0.297
LPS+P700	22	2	5	0.202
LPS+P700	22	2	5	0.34
LPS+P700	22	2	5	0.219
LPS+P700	22	2	5	0.285
LPS+P700	22	2	5	0.25
LPS+P700	22	2	5	0.128
LPS+P700	22	2	5	0.216
LPS+P700	22	2	5	0.124
LPS+P700	22	2	5	0.201
LPS+P700	22	2	5	0.387
LPS+P700	22	2	5	0.17
LPS+P700	22	2	5	0.346
LPS+P700	22	2	5	0.3
LPS+P700	22	2	5	0.248
LPS+P700	22	2	5	0.348
LPS+P700	22	2	5	0.5
LPS+P700	22	2	5	0.604
LPS+P700	22	2	5	0.293
LPS+P700	22	2	6	0.409	0.176
LPS+P700	22	2	6	0.455	0.464
LPS+P700	22	2	6	0.348	0.245
LPS+P700	22	2	6	0.217	0.099
LPS+P700	22	2	6	0.292	0.514
LPS+P700	22	2	6	0.291	0.311
LPS+P700	22	2	6	0.262
LPS+P700	22	2	6	0.201
LPS+P700	22	2	6	0.349
LPS+P700	22	2	6	0.143
LPS+P700	22	3	1	0.216	0.616
LPS+P700	22	3	1		0.242
LPS+P700	22	3	2	0.125	0.243
LPS+P700	22	3	2	0.144	0.126
LPS+P700	22	3	2		0.126
LPS+P700	22	3	2		0.158
LPS+P700	22	3	3	0.161	0.247
LPS+P700	22	3	3	0.143
LPS+P700	22	3	3	0.201
LPS+P700	22	3	4	0.114	0.273
LPS+P700	22	3	4	0.219
LPS+P700	22	3	4	0.157
LPS+P700	22	4	1	0.217	0.466
LPS+P700	22	4	1	0.249	0.356
LPS+P700	22	4	1	0.215	0.234
LPS+P700	22	4	1	0.271	0.234
LPS+P700	22	4	1	0.263
LPS+P700	22	4	1	0.391
LPS+P700	22	4	1	0.279
LPS+P700	22	4	1	0.203
LPS+P700	22	4	1	0.519
LPS+P700	22	4	1	0.54
LPS+P700	22	4	1	0.309
LPS+P700	22	4	1	0.201
LPS+P700	22	4	1	0.886
LPS+P700	22	4	1	0.242
LPS+P700	22	4	1	0.3
LPS+P700	22	4	1	0.311
LPS+P700	22	4	3	0.699	0.206
LPS+P700	22	4	3	0.216	0.233
LPS+P700	22	4	3	0.48	0.656
LPS+P700	22	4	3	0.81	0.19
LPS+P700	22	4	3	0.313
LPS+P700	22	4	3	0.48
LPS+P700	22	4	3	0.176
LPS+P700	22	4	3	0.849
LPS+P700	22	4	3	0.491
LPS+P700	22	4	3	0.405
LPS+P700	22	4	3	2.638
LPS+P700	22	4	3	0.217
LPS+P700	22	4	3	0.289
LPS+P700	22	4	4	0.274
LPS+P700	22	4	4	0.443
LPS+P700	22	4	4	0.291
LPS+P700	22	4	4	0.18
LPS+P700	22	4	4	0.256
LPS+P700	22	4	4	0.186
LPS+P700	22	4	4	0.563
LPS+P700	22	4	4	0.581
LPS+P700	22	4	4	0.394
LPS+P700	22	4	4	0.3
LPS+P700	22	4	4	0.242
LPS+P700	22	4	4	0.634
LPS+P700	22	4	4	0.455
LPS+P700	22	4	4	1.675
LPS+P700	22	4	4	0.541
LPS+P700	22	4	5	0.728
LPS+P700	22	4	5	0.326
LPS+P700	22	4	5	0.574
LPS+P700	22	4	5	0.362
LPS+P700	22	4	5	0.619
LPS+P700	22	4	5	0.274
LPS+P700	22	4	5	0.334
LPS+P700	22	4	5	0.744
LPS+P700	22	4	5	0.464
LPS+P700	22	4	5	0.325
LPS+P700	22	4	5	0.173
LPS+P700	22	4	5	0.221
LPS+P700	22	4	5	1.056
LPS+P700	22	4	5	0.737
LPS+P700	22	4	5	0.731
LPS+P700	22	4	5	0.531
LPS+P700	22	4	5	0.371
LPS+P700	22	4	5	0.341
LPS+P700	22	4	5	1.011
LPS+P700	22	4	5	0.497
LPS+P700	22	4	5	0.328
LPS+P700	22	4	5	0.201
LPS+P700	22	4	5	0.309
LPS+P700	22	4	6	0.353
LPS+P700	22	4	6	0.198	0.217
LPS+P700	22	4	6	0.212	0.241
LPS+P700	22	4	6	0.379	0.169
LPS+P700	22	4	6	0.312	0.198
LPS+P700	22	4	6	0.3	0.304
LPS+P700	22	4	6	0.272
LPS+P700	22	4	6	0.562
LPS+P700	22	4	6	0.259
LPS+P700	22	4	6	0.259
LPS+P700	22	4	6	0.173
LPS+P700	22	4	6	0.294
LPS+P700	22	4	6	0.315
LPS+P700	22	4	6	0.286
LPS+P700	22	4	6	0.227
LPS+P700	22	5	1	0.278	0.412
LPS+P700	22	5	1	0.363	0.784
LPS+P700	22	5	1	0.297	0.616
LPS+P700	22	5	1	0.38	0.805
LPS+P700	22	5	1	0.914	0.62
LPS+P700	22	5	1	0.218	0.882
LPS+P700	22	5	1	0.253	0.688
LPS+P700	22	5	1	0.635	0.746
LPS+P700	22	5	1	0.416	0.692
LPS+P700	22	5	1	0.642
LPS+P700	22	5	2	0.219	0.407
LPS+P700	22	5	2	0.216	0.603
LPS+P700	22	5	2	0.295	0.331
LPS+P700	22	5	2	0.492	0.41
LPS+P700	22	5	2	0.196	0.386
LPS+P700	22	5	2	1.102	0.238
LPS+P700	22	5	2	0.195
LPS+P700	22	5	2	0.16
LPS+P700	22	5	2	0.347
LPS+P700	22	5	2	0.154
LPS+P700	22	5	2	0.165
LPS+P700	22	5	5	0.242
LPS+P700	22	5	5	0.201
LPS+P700	22	5	5	0.217
LPS+P700	22	5	5	0.104
LPS+P700	22	5	5	0.286
LPS+P700	22	5	5	0.177
LPS+P700	22	5	5	0.459
LPS+P700	22	5	5	0.453
LPS+P700	22	5	6	0.148	0.218
LPS+P700	22	5	6	0.325	0.306
LPS+P700	22	5	6	1.042	0.238
LPS+P700	22	5	6	0.165	0.601
LPS+P700	22	5	6	0.346
LPS+P700	22	5	6	0.272
LPS+P700	22	5	6	0.541
LPS+P700	22	5	7	0.258	1.227
LPS+P700	22	5	7	0.269	0.208
LPS+P700	22	5	7	0.399	0.872
LPS+P700	22	5	7	0.233	0.852
LPS+P700	22	5	7	0.63
LPS+P700	22	5	7	0.65
LPS+P700	22	5	7	0.382
LPS+P700	22	5	7	0.168
LPS+P700	22	5	7	0.65
LPS+P700	22	5	7	0.448
LPS+P700	22	5	7	0.243
P700	25	1	1	0.221
P700	25	1	1	0.219
P700	25	1	1	0.297
P700	25	2	1	0.175
P700	25	2	1	0.145
P700	25	2	1	0.191
P700	25	2	1	0.182
P700	25	2	3	0.203
P700	25	2	3	0.192
P700	25	2	3	0.124
P700	25	2	3	0.125
P700	25	2	3	0.181
P700	25	2	3	0.223
P700	25	2	3	0.246
P700	25	3	1	0.171
P700	25	3	1	0.304
P700	25	3	1	0.191
P700	25	3	1	0.131
P700	25	3	1	0.139
P700	25	3	1	0.134
P700	25	3	1	0.245
P700	25	3	1	0.148
P700	25	3	2	0.17
P700	25	3	2	0.215
P700	25	3	2	0.236
P700	25	3	2	0.221
P700	25	3	2	0.21
P700	25	3	2	0.167
P700	25	3	2	0.201
P700	25	3	2	0.176
P700	25	3	2	0.237
P700	25	3	2	0.201
P700	25	4	1	0.212	0.163
P700	25	4	1	0.145
P700	25	4	1	0.181
P700	25	4	1	0.148
P700	25	4	1	0.242
P700	25	4	1	0.098
P700	25	4	2	0.159
P700	25	4	2	0.095
P700	25	4	2	0.155
P700	25	4	2	0.248
P700	25	4	2	0.245
P700	25	4	3	0.114	0.184
P700	25	4	3	0.129
P700	25	4	3	0.157
P700	25	5	1	0.099
P700	25	5	1	0.17
P700	25	6	2	0.25	0.297
P700	25	6	2	0.361
P700	25	6	2	0.218
P700	25	6	2	0.253
P700	25	6	3	0.615
P700	25	6	3	0.243
P700	25	6	3	0.152
P700	25	6	3	0.114
P700	25	6	4	0.206
P700	25	6	4	0.217
P700	25	6	4	0.14
P700	25	6	4	0.18
P700	25	6	4	0.155
P700	25	7	1	0.181
P700	25	7	1	0.254
P700	25	7	1	0.208
P700	25	7	3	0.258
P700	25	7	3	0.253
P700	25	7	3	0.42
P700	25	7	3	0.212
P700	25	7	3	0.281
P700	25	7	3	0.218
P700	25	7	3	0.307
P700	25	7	3	0.18
P700	26	1	1	0.197	0.461
P700	26	1	1	0.217
P700	26	1	1	0.347
P700	26	1	1	0.194
P700	26	1	1	0.697
P700	26	1	1	0.366
P700	26	1	1	0.322
P700	26	1	1	0.645
P700	26	1	1	0.557
P700	26	1	1	0.53
P700	26	1	2	0.161
P700	26	1	2	0.135
P700	26	1	2	0.391
P700	26	1	2	0.337
P700	26	1	2	0.193
P700	26	1	2	0.379
P700	26	1	2	0.211
P700	26	1	2	0.221
P700	26	1	2	0.253
P700	26	1	2	0.225
P700	26	1	2	0.198
P700	26	1	2	0.192
P700	26	1	2	0.248
P700	26	1	2	0.511
P700	26	1	2	0.174
P700	26	1	3	0.59
P700	26	1	3	0.576	0.325
P700	26	1	3	0.32	0.548
P700	26	1	3	0.411	0.167
P700	26	1	3	0.197	0.19
P700	26	1	3	1.11
P700	26	2	1	2.9
P700	26	2	1	0.511
P700	26	2	1	0.375
P700	26	2	1	0.729
P700	26	2	1	0.544
P700	26	2	1	2.875
P700	26	2	1	1.505
P700	26	2	1	0.244
P700	26	2	1	0.526
P700	26	2	1	0.899
P700	26	2	1	1.253
P700	26	2	1	0.849
P700	26	2	1	0.494
P700	26	2	1	0.307
P700	26	2	1	0.342
P700	26	2	1	0.505
P700	26	2	1	0.54
P700	26	2	1	1.39
P700	26	2	1	0.448
P700	26	2	1	1.034
P700	26	2	2	0.751	0.345
P700	26	2	2	0.442	0.231
P700	26	2	2	0.325
P700	26	3	1	0.222
P700	26	3	1	0.293
P700	26	3	2	0.185	0.246
P700	26	3	2	0.13	0.325
P700	26	3	3	0.246
P700	26	3	3	0.152
P700	26	3	3	0.392
P700	26	3	3	0.615
P700	28	1	1	0.219
P700	28	1	2	0.131
P700	28	1	2	0.115
P700	28	1	3
P700	28	1	4	0.199
P700	28	1	4	0.261
P700	28	1	4	0.183
P700	28	1	4	0.148
P700	28	1	4	0.142
P700	28	2	2	0.3	0.287
P700	28	2	2	0.283	0.246
P700	28	2	2	0.157
P700	28	2	2	0.148
P700	28	2	3	0.17
P700	28	2	3	0.168
P700	28	2	4	0.317	0.262
P700	28	2	4	0.241	0.286
P700	28	2	4	0.359
P700	28	2	4	0.171
P700	28	2	4	0.384
P700	28	2	4	0.15
P700	28	2	4	0.333
P700	28	2	4	0.376
P700	28	2	4	0.324
P700	28	2	4	0.168
P700	28	2	4	0.173
P700	28	2	4	0.197
P700	28	3	1
P700	28	3	2	0.185	0.246
P700	28	4	1	0.178
P700	28	4	1	0.418
P700	28	4	1	0.236
P700	28	4	1	0.133
P700	28	4	1	0.588
P700	28	4	2	0.194	0.189
P700	28	4	2	0.185
P700	28	4	2	0.157
P700	28	4	4	0.189
P700	28	4	4	0.17
P700	28	4	4	0.162
P700	28	5	1	0.26	0.141
P700	28	5	1	0.21
P700	28	5	1	0.238
P700	28	5	1	0.154
P700	28	5	1	0.146
P700	28	5	1	0.246
P700	28	5	1	0.261
P700	28	6	2	0.298
P700	28	6	2	0.146
P700	28	6	2	0.174
P700	28	6	2	0.345
P700	28	6	2	0.168
P700	28	7	3	0.092
P700	28	7	3	0.131	0.171
P700	28	7	3	0.222
P700	28	7	3	0.133
P700	28	7	3	0.1
P700	28	7	4	0.128	0.175
P700	28	7	4	0.123
P700	28	7	4	0.157
